# Supplementary material for: Loss of p53-inducible long non-coding RNA LINC01021 increases chemosensitivity
Source: Oncotarget. 2017 Nov 1;8(61):102783–800. doi: 10.18632/oncotarget.22245 (PMC5732690; doi:10.18632/oncotarget.22245)
Supplement: Supplementary file 2 [file oncotarget-08-102783-s002.xlsx]

## Sheet: Supplementary Table 1
Supplementary Table 1: Primers used for qPCR
Primer name	sequence 5´- 3´
LINC01021 isoforms 1-5 Fwd	TGTTTTCCTTTTTGCCCAAT
LINC01021 isoforms 1-5 Rev	CGCCTGGTAAAACAACCAGT
LINC01021 isoforms 1&6 Fwd	GGATGTCATGCCTTATGCAG
LINC01021 isoforms 1&6 Rev	CATGTTTTCAAGAGTTCTGACATTTT
LINC01021 isoform 2 Fwd	GCCCAAAATGCACACTGGAG
LINC01021 isoform 2 Rev	TCCCACATTACCACAGGAGC
LINC01021 isoform 4 Fwd	AATGGTACTTAAAATTGCATTGTGAT
LINC01021 isoform 4 Rev	TTCCAAATCACTTCAGGTTGC
LINC01021 isoform 5 Fwd	TGATTGGAAATGTGTGCTTCCC
LINC01021 isoform 5 Rev	AGAACCCTGTATGTGGACTGTG
CDKN1A/p21 Fwd	GGCGGCAGACCAGCATGACAGATT
CDKN1A/p21 Rev	GCAGGGGGCGGCCAGGGTAT
RP3-326I13.1/PINCR Fwd	CTTCTGCTGTACTTGCCCTTAT
RP3-326I13.1/PINCR Rev	TCCATTCCCGTGACCCTA
TCERG1L-AS1 Fwd	CTTCTAAGAGGCCCACG
TCERG1L-AS1 Rev	TAGGCATCCTAGTGAAACA
HS1BP3-IT1 Fwd	GGCAGGGAGGTAGGGAGAT
HS1BP3-IT1 Rev	CTGGACCAAGGACAAAGAGC
TP53TG1 Fwd	CTCCGCCCACGAAGGTA
TP53TG1 Rev	CGGCTCACTGGGAATGG
RP3-510D11.2/Lnc34a Fwd	GCACTGGGAGAAGACGATTC
RP3-510D11.2/Lnc34a Rev	AGGTTCATTTGCCCGATGT
CIT Fwd	TGGAAGGTGATGACCGTCTA
CIT Rev	ACGTCCACAAGACACAGTGC
CDK2 Fwd	TTTGCTGAGATGGTGACTCG
CDK2 Rev	TCCGCTTGTTAGGGTCGTAG
CKS2 Fwd	CATTACATGATTCATGAGCCAG
CKS2 Rev	GTTTCAGTAAACTCAAACAGGCAC
MCM7 Fwd	CTATCCTGCGCCTTTCCAC
MCM7 Rev	AGCCTGATGGCTTCATTCAC
CDH1 Fwd	CCCGGGACAACGTTTATTAC
CDH1 Rev	GCTGGCTCAAGTCAAAGTCC
VIM Fwd	TACAGGAAGCTGCTGGAAGG
VIM Rev	ACCAGAGGGAGTGAATCCAG
pri-miR-200c Fwd	CTTAAAGCCCCTTCGTCTCC
pri-miR-200c Rev	AGGGGTGAAGGTCAGAGGTT
ZEB1 Fwd	TTTTTCCTGAGGCACCTGAA
ZEB1 Rev	AAAATGCATCTGGTGTTCCAT
GAPDH Fwd	GCTCTCTGCTCCTCCTGTTC
GAPDH Rev	ACGACCAAATCCGTTGACTC
