# Supplementary material for: Loss of p53-inducible long non-coding RNA LINC01021 increases chemosensitivity
Source: Oncotarget. 2017 Nov 1;8(61):102783–800. doi: 10.18632/oncotarget.22245 (PMC5732690; doi:10.18632/oncotarget.22245)
Supplement: Supplementary file 3 [file oncotarget-08-102783-s003.xlsx]

## Sheet: Supplementary Table 2
Supplementary Table 2:	Guide RNA sequences used for CRISPR/Cas9-mediated deletions within the LINC01021 promoter
guide RNA	sequence 5´- 3´	Genomic coordinates (hg38)
LINC01021 guide 1	AGGGGTCCCTAGAGAATTTC	chr5:27472086-27472105
LINC01021 guide 2	GAGGAATTCATGCCTTGCAA	chr5:27472235-27472254
