# Supplementary material for: Loss of p53-inducible long non-coding RNA LINC01021 increases chemosensitivity
Source: Oncotarget. 2017 Nov 1;8(61):102783–800. doi: 10.18632/oncotarget.22245 (PMC5732690; doi:10.18632/oncotarget.22245)
Supplement: Supplementary file 4 [file oncotarget-08-102783-s004.xlsx]

## Sheet: Supplementary Table 3
Supplementary Table 3:	Primers used for cloning, mutagenesis and screening
Primer name	sequence 5´- 3´
LINC01021 promoter Fwd	AAGGAAACCTCAAAACGTGAAGGAC
LINC01021 promoter Rev	GTCACCACAAGAGCTCAAGAGG
LINC01021 screen Fwd	AAGGAAACCTCAAAACGTGAAGGAC
LINC01021 screen Rev	CATTTCTCAAGCCCCGTGTTTGGG
LINC01021 isoform2 Fwd	CTGGGAATCAATGTGTGAGGT
LINC01021 isoform2 Rev	TTAAGCCCCTCATTCGTTATATTTT
LINC01021 isoform4 Fwd	CTGGGAATCAATGTGTGAGGT
LINC01021 isoform4 Rev	TTTTTTGATTTAATAAGGATATTTGTCTCAA
LINC01021 mut Fwd	GATGAGGGAACCTGCCCAGGGGACGTCTAG ATCTGCCCACAGTGGACTGGAGC
LINC01021 mut Rev	GCTCCAGTCCACTGTGGGCAGATCTAGACGT CCCCTGGGCAGGTTCCCTCATC
